# Supplementary material for: The Role of Personal Social Networks in Parental Decision-Making for HPV Vaccination: Examining Support and Norms Among Florida Parents
Source: Vaccines (Basel). 2025 Jun 21;13(7):667. doi: 10.3390/vaccines13070667 (PMC12300067; doi:10.3390/vaccines13070667)
Supplement: Supplementary file 1 [file vaccines-13-00667-s001.zip]

Archive with 1 entries (1 files):
- vaccines-3649787-supplementary.pdf
